# Supplementary material for: Heated Tobacco Products and Nicotine Pouches: A Survey of People with Experience of Smoking and/or Vaping in the UK
Source: Int J Environ Res Public Health. 2021 Aug 22;18(16):8852. doi: 10.3390/ijerph18168852 (PMC8391640; doi:10.3390/ijerph18168852)
Supplement: Supplementary file 1 [file ijerph-18-08852-s001.zip]

Archive with 1 entries (1 files):
- ijerph-1295968-supplementary.pdf
